# Supplementary material for: Genome Editing to Generate Sake Yeast Strains with Eight Mutations That Confer Excellent Brewing Characteristics
Source: Cells. 2021 May 24;10(6):1299. doi: 10.3390/cells10061299 (PMC8225151; doi:10.3390/cells10061299)
Supplement: Supplementary file 1 [file cells-10-01299-s001.zip]

Archive with 2 entries (2 files):
- Supplementary Tables.xlsx
- Supplementary Figures 0512.pdf
